# Supplementary material for: Profile of the tprK gene in primary syphilis patients based on next-generation sequencing
Source: PLoS Negl Trop Dis. 2019 Feb 21;13(2):e0006855. doi: 10.1371/journal.pntd.0006855 (PMC6400401; doi:10.1371/journal.pntd.0006855)
Supplement: S2 Table — (XLSX) [file pntd.0006855.s003.xlsx]

## Sheet: S2 Table
S2 Table. A sum of the lengths of distinct nucleotide sequence within each V region of tprK from each sample
V1				V2				V3				V4				V5				V6				V7
Length	Frequency	Percent (%)		Length	Frequency	Percent (%)		Length	Frequency	Percent (%)		Length	Frequency	Percent (%)		Length	Frequency	Percent (%)		Length	Frequency	Percent (%)		Length	Frequency	Percent (%)
32	6	28.5714		59	3	5.45455		54	1	2.5		49	15	57.6923		84	37	72.549		45	4	5.26316		64	4	6.06061
38	3	14.2857		62	28	50.9091		57	3	7.5		55	2	7.69231		90	14	27.451		48	3	3.94737		67	1	1.51515
41	12	57.1429		65	23	41.8182		60	10	25		58	9	34.6154		Total	51	100		51	8	10.5263		70	6	9.09091
Total	21	100		68	1	1.81818		63	9	22.5		Total	26	100						54	7	9.21053		73	6	9.09091
				total	55	100		66	3	7.5										57	9	11.8421		76	4	6.06061
								69	4	10										60	13	17.1053		79	11	16.6667
								72	1	2.5										63	11	14.4737		82	6	9.09091
								75	5	12.5										66	8	10.5263		85	17	25.7576
								78	1	2.5										69	4	5.26316		88	7	10.6061
								81	2	5										72	6	7.89474		91	3	4.54545
								84	1	2.5										75	1	1.31579		94	1	1.51515
								Total	40	100										78	2	2.63158		Total	66	100
																				Total	76	100
