# Supplementary material for: Profile of the tprK gene in primary syphilis patients based on next-generation sequencing
Source: PLoS Negl Trop Dis. 2019 Feb 21;13(2):e0006855. doi: 10.1371/journal.pntd.0006855 (PMC6400401; doi:10.1371/journal.pntd.0006855)
Supplement: S3 Table — (XLSX) [file pntd.0006855.s004.xlsx]

## Sheet: S3 Table
S3 Table. The nucleotide sequences within the seven variable regions (V1-V7) of tprK captured directly from 14 primary syphilis clinical samples.
	V1					V2					V3					V4					V5					V6					V7
Strain	5' to 3' DNA sequences	Length	Relative frequency (%)		Strain	5' to 3' DNA sequences	Length	Relative frequency (%)		Strain	5' to 3' DNA sequences	Length	Relative frequency (%)		Strain	5' to 3' DNA sequences	Length	Relative frequency (%)		Strain	5' to 3' DNA sequences	Length	Relative frequency (%)		Strain	5' to 3' DNA sequences	Length	Relative frequency (%)		Strain	5' to 3' DNA sequences	Length	Relative frequency (%)
X-1-a	GCATTGCATCCGATGGTGGCGCCGGAGCCCTCAAGCAT	38	89.3848		X-1-a	TGGGAGGGCAAACCAAACGGCAACGTCCCAGCAGCAGGAGTAACCCACAGCAAGTATGGATTGGG	65	94.3212		X-1-a	TATGCCCAAGCAGCCGCAGCCGCAGTCAACAACGACATCTTATGGGATGTCGGGGCTAAGGTGAGTATG	69	92.9524		X-1-a	CAGACGTGGGGCGTAAGAAAGACGGAGCGCAGGGCACCGTAGGCGCAGA	49	92.0712		X-1-a	TATTTCGCATCGCAGGCTAGTAATGTATTTCAGGGTGTCTTTCTCACCACACCCATGCAGAAGCACGACTGTGCTGCCTATATT	84	89.3664		X-1-a	CCCGTCCACTACACGGTCCTGACCGTACCCCCAGCCGCAGCCAACATCAACTTCCCG	57	74.2986		X-1-a	TACGGCGGTACGAACAAGCAAGCTGCTCCTGGTGCAGTTCCTGGTACGAAGTGGAAGGCAGAATATTGTGGGTATTACG	79	80.4664
X-1-b	GCATTGCATCCGATGGTGGCGCCGGAGCCCTCAAGCCT	38	1.04102		X-1-b	TGGGAGGGCAAGTCAAACACGGGCGCCCCAGCAGCAGGAGTAACCCACAGCAAGTATGGATTGGG	65	2.79067		X-1-b	TATGCCCAAGCAGCCGGAGCCGCAGTCAACAACGACATCTTATGGGATGTCGGGGCTAAGGTGAGTATG	69	1.09434		X-1-b	CAGACGTGGGGCATAAGAAAAACGGAGCGAATGGCGACATAGGCGCAGA	49	0.953281		X-1-b	TATTTCGCATCGCAGGCTAGTAATGTATTTCAGGGTGTCTTTCTCACCGATACCACACCCATGCAGAAGCACGACTGTGCTGCCTATATT	90	2.48414		X-1-b	CCCGTCCACTACACGGTCCTGACCGGACCCCAAGCCCCAGCCGCAGCCAACATCAACTTCCCG	63	15.4313		X-1-b	TACGGCGGTACGAACAAGCAAGCTGCTCCTGGTGCAGTTCCTGCTACGAAGTGGAAGGCAGAATATTGTGGGTATTACG	79	5.70659
X-2-a	GCATTGCATCCGATGGTGGCGCCATCAAGCAT	32	91.164		X-2-a	TGGGAGGGCAAACCAAACGGCAACGTCCCAGCAGGAGTAACTCCCAGCAAGTATGGATTGGG	62	81.83		X-1-c	TATGCCACAGCCCGAGCCGCAGCCGCAGTCAACAACGACATCTTATGGGATGTCGGGGCTAAGGTGAGTATG	72	0.974922		X-2-a	CAGACGTGGGGCGTAAGAAAGACGGAGCGCAGGGCACCGTAGGCGCAGA	49	88.5438		X-1-c	TATTTCGCATCGCAGGCTAGTAATGTATTTCAGGGTGTCTTTCTCACCACACCCATGCTGCAGCACGACTGTGCTGCCTATATT	84	1.6523		X-1-c	CCCGTCCACTACACGGTCCTGACCGTACCCCCAGCCCCAGCCAACATCAACTTCCCG	57	1.17514		X-1-c	TACGGCGGTACGAACAAGCAAGCTGCTCCCGGCGTCGTCCCTGGTACGAAGTGGAAGGCAGAATATTGTGGGTATTACG	79	5.3
X-3-a	GCATTGCATCCGATGGTGGCGCCATCAAGCAT	32	89		X-2-b	TGGGAGGGCAAAGACAGTCAGGGCAAGGCCCCAGCAGGAGTAACTCCCAGCAAGTATGGATTGGG	65	11.2292		X-2-a	TATGCCCAAGCAGCCGCAGCCGCAGCCGCAGCCAACAACGCCATCTTATGGGATGTCGGGGCTAAGGTGAGTATG	75	87.0888		X-2-b	CAGACGTGGGGCATAAGAAAAACGGAGCGAATGGCGACATAGGCGCAGA	49	2.03242		X-1-d	TATTTCGCATCGCAGGCTAGTAATGTATTTCAGGGAGTATTTCTCACCACACCCATGCAGAAGCACGACTGTGCTGCCTATATT	84	1.04456		X-1-d	CCCGTCCACTACACGGTCCTGACCGTACCCCCAGCCCGAGTCGACATCAACTTCCCG	57	1.10342		X-1-d	TACGGCGGTACGAACAAGAAAAACGATGCTGCTCCTGGTGCAGTTCCTGGTACGAAGTGGAAGGCAGAATATTGTGGGTATTACG	85	4.2
X-3-b	GCATTGCATATGAAAATGGTGGCGCCCAACCCCTCAAGCAT	41	2.5		X-2-c	TGGGAGGGCAAACCAAACGGCAACGTCCCAGCAGGAGTAACGCCCAGCAAGTATGGATTGGG	62	1.09947		X-2-b	TATGCCCAAGCAGCCGCAGCCGCAGCCGCAGTCAACAACGACATCTTATGGGATGTCGGGGCTAAGGTGAGTATG	75	1.82261		X-3-a	CAGACGTGGGGCATAAGAAAGACGGAGCGCAGGGCACCGTAGGCGCAGA	49	88.6815		X-2-a	TATTTCGCATCGCAGGCTAGTAATGTATTTCAGGGAGTATTTCTCAACATGGCCATGACCGCACACGACTGTGCTGCCTATATT	84	93.3548		X-1-e	CCCGTCCACTACACGGTCCTGACCGGACCCCAAGCCCGAGCCGGAGCCGACATCAACTTCCCG	63	1.07307		X-1-e	TACGGCGGTACGAACAAGCAAGCTGCTCCTGGTGCAGTTCCTGGTACGAAGTGGAAGGCAGGATATTGTGGGTATTACG	79	1.3
X-4-a	GCATTGCATATGAAAATGGTGGCGCCCAACCCCTCAAGCAT	41	88.6018		X-2-d	TGGGAGGGCAAACCAAACGGCAACGTCCCAGCAGCAGGAGTAACCCACAGCAAGTATGGATTGGG	65	1.00568		X-2-c	TATGCCCAAGCAGCCGGAGCCGCAGCCGCAGCCAACAACGCCATCTTATGGGATGTCGGGGCTAAGGTGAGTATG	75	1.19437		X-3-b	CAGACGTGGGGCATAAGAAAGAGAATGCAGCGAACGTCAATGGCACCGTAGGCGCAGA	58	1.6187		X-3-a	TATTTCGCATCGAAGGCCAGCAATGTGTTTAAAGACGTCTTTCTCAACATGGCCATGACCGCACACGACTGTGCTGCCTATATT	84	87.2527		X-2-a	CCCGTCCACGCCCAAGCCCGAGCCCGAGCCGGAGCCGACATCAACTTCCCG	51	86.72		X-2-a	TACGGCGGTACGAACAAAAAGGCCACGCCCCCTGCTGCTGCAGTTCCTGGTACGAAGTGGAGCAAGGAATATTGTGGGTATTACG	85	81.5
X-5-a	GCATTGCATATGAAAATGGTGGCGCCCAACCCATCAAGCAT	41	83.5		X-2-e	TGGGAGGGCAAACCAAACGGCAACGTCCCAGCAGGAGTAACCCCCAGCAAGTATGGATTGGG	62	0.974415		X-2-d	TATGCCCAAGCAGCCGGAGCCGCAGCCAACAACGCCATCTTATGGGATGTCGGGGCTAAGGTGAGTATG	69	1.09643		X-3-c	CAGACGTGGGGCGTAAGAAAGACGGAGCGCAGGGCACCGTAGGCGCAGA	49	1.05824		X-3-b	TATTTCGCATCGAAGGCCAGCAATGTATTTCAGGGAGTATTTCTCAACATGGCCATGACCGCACACGACTGTGCTGCCTATATT	84	1.77795		X-2-b	CCCGTCCACGCCCAAGCCCGAGCCCTGGCAGCCGGAGCCGACATCAACTTCCCG	54	2.1		X-2-b	TACGGCGGTACGAACAAAAAGGCCACGCCCCCTGCTGCTGCAGTTCCTGGTACGAAGTGGAAGGCAGAATATTGTGGGTATTACG	85	3.1
X-5-b	GCATTGCATATGAAAATGGTGGCGCCCAACCCCTCAAGCAT	41	5.5		X-3-a	TGGGAGGGCAAAGACAGTCAGGGCAAGGCCCCAGCAGGAGTAACCCCCAGCAAGTATGGATTGGG	65	91.9		X-3-a	TATGCCCCAGCCCAACCCCCAGCCAACATCTTATGGGATGTCGGGGCTAAGGTGAGTATG	60	92.3		X-4-a	CAGACGTGGGGCATAAGAAAGAGAATGCAGCGAACGTCAATGGCACCGTAGGCGCAGA	58	88.7		X-3-c	TATTTCGCATCGCAGGCTAGTAATGTATTTCAGGGTGTCTTTCTCACCGATACCACACCCATGCAGAAGGACGACTGTGCTGCCTATATT	90	1.17631		X-2-c	CCCGTCCACGCCCAAGCCCGAGCCCAACCCCCAGCCGACATCAACTTCCCG	51	1.08		X-2-c	TACGGCGGTACGAACAAGAAAAACGATGCTGCTCCTACGAAGTGGAGCAAGGAATATTGTGGGTATTACG	70	2.3
X-6-a	GCATTGCATCCGATGGTGGCGCCATCAAGCAT	32	98.9		X-3-b	TGGGAGGGCAAAGACAGTCAGGGCAAGGCCCCAGCAGGAACCCCCAGCAAGTATGGATTGGG	62	3.4		X-3-b	TATGCCCAAGCAGCCCAACCCCCAGCCAACATCTTATGGGATGTCGGGGCTAAGGTGAGTATG	63	2.3		X-4-b	CAGACGTGGGGCATAAGAAAAACGGAGCGAACGTCAATGGCACCGTAGGCGCAGA	55	1.1		X-4-a	TATTTCGCATCGCAGGCTAGTAATGTATTTCAGGGTGTCTTTCTCACCGATACCACACCCATGCAGAAGGACGACTGTGCTGCCTATATT	90	77.3		X-3-a	CCCGTCTATTACTTCGCAGCCCGAGCCCTGCCCGGAGCCCCAGTCCCAGCCATCTACTTCCCG	63	73.2745		X-2-d	TACGGCGGTACGAACAAAAAGGCCACGCCCCCTGCTGCTGCAGTTCCTGCTACGAAGTGGAAGGCAGAATATTGTGGGTATTACG	85	2
X-6-b	GCATTGCATACGATGGTGGCGCCATCAAGCAT	32	1.1		X-3-c	TGGGAGGGCAAGTCAAACACGGGCGCCCCAGCAGCAGGAGCAAACCACAGCAAGTATGGATTGGG	65	1.2		X-4-a	TATGCCCAAGCAGCCCAACCCCCAGCCAACATCTTATGGGATGTCGGGGCTAAGGTGAGTATG	63	92.9		X-5-a	CAGACGTGGGGCATAAGAAAGAGAATGCAGCGAACGTCAATGGCACCGTAGGCGCAGA	58	88.5		X-4-b	TATTTCGCATCGCAGGCTAGTAATGTATTTCAGGGTGTCTTTCTCACCACACCCATGCAGAAGGACGACTGTGCTGCCTATATT	84	10.8		X-3-b	CCCGTCTATTACTTCGCAGCCCGAGCCCTACCCGCAGCCCCAGTCCCAGCCATCTACTTCCCG	63	3.4996		X-2-e	TACGGCGGTACGAACAAGCAAGCTGCTGCAGTTCCTGGTACGAAGTGGAGCAAGGAATATTGTGGGTATTACG	73	1.7
X-7-a	GCATTGCATCCGAAGATGGTAGCGCCGGAAACCTCAAGCAT	41	97.9		X-4-a	TGGGAGGGCAAGTCAAACACGGGCGCCCCAGCAGCAGGAGCAAACCACAGCAAGTATGGATTGGG	65	89.5		X-4-b	TATGCCCAAGCAGCCCACCCCCCAGCCAACATCTTATGGGATGTCGGGGCTAAGGTGAGTATG	63	1		X-5-b	CAGACGTGGGGCATAAGAAAGACGGAGCGCAGGGCACCGTAGGCGCAGA	49	1.2		X-4-c	TATTTCGCATCGCAGGCTAGTAATGTATTTCAGGGTGTCTTTCTCACCAATGCCATGGACATGCAGAAGGACGACTGTGCTGCCTATATT	90	1.3		X-3-c	CCCGTCTATTACTTCGCAGCCCGAGCCGTACCCCCAGTCCCAGCCATCTACTTCCCG	57	2.64556		X-2-f	TACGGCGGTACGAACAAAAAGGCCACGCCCCCTGCTGCTCCTGCTACGAAGTGGAGCAAGGAATATTGTGGGTATTACG	79	1.4
X-7-b	GCATTGCATATGAAAATGGTGGCGCCCAACCCCTCAAGCAT	41	2.1		X-4-b	TGGGAGGGCAAAGACAGCAAGGGCGTCGTCCAAGCAGGAGCAAACCACAGCAAGTATGGATTGGG	65	4		X-5-a	TATGCCCAACCCCCAGCCAACATCTTATGGGATGTCGGGGCTAAGGTGAGTATG	54	97.1		X-5-c	CAGACGTGGGGCATAAGAAAAACGGAGCGAACGTCAATGGCACCGTAGGCGCAGA	55	1		X-4-d	TATTTCGCATCGAAGGCCAGCAATGTATTCGAGGGAGTATTTCTCGCTAGAAACATAGCCATGCGAGAGCACGACTGTGCTGCCTATATT	90	1.1		X-3-d	CCCGTCCATTGGAAAGCCCTGGCCCGAGCCCGACCCCCAGTCCCAGCCATCTACTTCCCG	60	1.22681		X-3-a	TACGGCGGTACGAACAAGAAAAACGATGCTGCTCCTGCTGCAGTTCCTGGTACGAAGTGGAAGGCAGAATATTGTGGGTATTACG	85	84.7
X-8-a	GCATTGCATCTGAAACTGGTGGCGCCCAACCCCTCAAGCAT	41	100		X-4-c	TGGGAGGGCAAGTCAAACACGGGCGCCACAGCAGCAGGAGCAAACCACAGCAAGTATGGATTGGG	65	1.1		X-6-a	TATGCCACAGCCCAAGCAGCCAACATCTTATGGGATGTCGGGGCTAAGGTGAGTATG	57	95.5		X-6-a	CAGACGTGGGGCATAAGAAAGACGGAGCGCAGGGCACCGTAGGCGCAGA	49	80		X-5-a	TATTTCGCATCGAAGGCCAGCAATGTATTCGAGGGAGTATTTCTCGCTAGAAACATGGCCATGACCGCGCACGACTGTGCTGCCTATATT	90	86.8		X-3-e	CCCGTCTATTACTTCGCAGCCCGAGCCCTGGCAGCCGGAGCCCCAGTCCCAGCCATCTACTTCCCG	66	1.11553		X-3-b	TACGGCGGTACGAACAAGAAAAACGATGCTGCTCCTGGTGCAGTTCCTGGTACGAAGTGGAAGGCAGAATATTGTGGGTATTACG	85	3.9
X-9-a	GCATTGCATCCGAAGATGGTAGCGCCGGAAACCTCAAGCAT	41	100		X-5-a	TGGGAGGGCAAAGACAGTCAGGGCAAGGCCCCAGCAGGAGCAAACCACAGCAAGTATGGATTGGG	65	94.1		X-6-b	TATGCCCCAGCCCAAGCAGCCAACATCTTATGGGATGTCGGGGCTAAGGTGAGTATG	57	1		X-6-b	CAGACGTGGGGCATAAGAAAGAGAATGCAGCGAACGTCAAGGGCACCGTAGGCGCAGA	58	14		X-5-b	TATTTCGCATCGAAGGCCAGCAATGTATTCGAGGGAGTATTTCTCGCTAGAAACATAGCCATGCGAGAGCACGACTGTGCTGCCTATATT	90	2		X-4-a	CCCGTCCATTGGAAAGCCCTACCCGGAGCCGACATCAACTTCCCG	45	88.1		X-3-c	TACGGCGGTACGAACAAGAAAAACGATGCTGCTCCTGCTGCAGTTCCTGCTACGAAGTGGAAGGCAGAATATTGTGGGTATTACG	85	3.2
X-10-a	GCATTGCATCTGAAAAAAATGGTGGCGCCATCAAGCAT	38	97.1		X-5-b	TGGGAGGGCAAACCAAACGGCAACGTCCCAGCAGGAGCAAACCACAGCAAGTATGGATTGGG	62	1.2		X-7-a	TATGCCCAAGCAGCCGGAGCCGACATCTTATGGGATGTCGGGGCTAAGGTGAGTATG	57	96.5		X-7-a	CAGACGTGGGGCATAAGAAAGAGAATGCAGCGAACGTCAATGGCACCGTAGGCGCAGA	58	90.9		X-5-c	TATTTCGCATCGAAGGCCAGCAATGTATTCGAGGGAGTATTTCTCAACATGGCCATGACCGCGCACGACTGTGCTGCCTATATT	84	1.4		X-4-b	CCCGTCCATTGGAAAGCCCTACCCGCAGCCAACATCAACTTCCCG	45	5.7		X-3-d	TACGGCGGTACGAACAAAAAGGCCACGCCCCCTGCTGCTCCTGCTGCTCCTACGAAGTGGAAGGCAGAATATTGTGGGTATTACG	85	1
X-10-b	GCATTGCATCCGAAGATGGTAGCGCCGGAAACCTCAAGCAT	41	2.9		X-6-a	TGGGAGGGCAAGTCAAACACGGGCGCCCCAGCAGCAGGAACTCCCAGCAAGTATGGATTGGG	62	93.9		X-8-a	TATGCCCAAGCAGCCGCAGCCGCAGCCGCAGTCAACAACAACATCTTATGGGATGTCGGGGCTAAGGTGAGTATG	75	93.9		X-8-a	CAGACGTGGGGCATAAGAAAGAGAATGCAGCGAACGTCAATGGCACCGTAGGCGCAGA	58	92		X-5-d	TATTTCGCATCGCAGGCCAGCAATGTATTTCAGGGAGTATTTCTCAACATGGCCATGACCGCGCACGACTGTGCTGCCTATATT	84	1.3		X-4-c	CCCGTCCATTGGAAAGCCCAACCCCCAGCCGACATCAACTTCCCG	45	1.2		X-4-a	TACGGCGGTACGAACAAAAAGGCCACGCCCCCTGCTGCTCCTGCTGCTCCTACGAAGTGGAAGGCAGAATATTGTGGGTATTACG	85	70.3
X-11-a	GCATTGCATCCGAAGATGGTAGCGCCGGAAACCTCAAGCAT	41	100		X-6-b	TGGGAGGGCAAGTCAAACACGGGCGCCCCAGCAGCAGGAACGCCCAGCAAGTATGGATTGGG	62	1.4		X-8-b	TATGCCCCAGCCCAACCCCCAGCCAACATCTTATGGGATGTCGGGGCTAAGGTGAGTATG	60	1.4		X-8-b	CAGACGTGGGGCGTAAGAAAGACGGAGCGCAGGGCACCGTAGGCGCAGA	49	1.3		X-5-e	TATTTCGCATCGAAGGCCAGCAATGTATTTCAGGGAGTATTTCTCAACATGGCCATGACCGCGCACGACTGTGCTGCCTATATT	84	1		X-4-d	CCTGTCCATTACAAAGTCCTAAAAGCCCACGCCCGAGCCCCAGCCGACATCCACTTCCCG	60	1		X-4-b	TACGGCGGTACGAACAAAAAGGCCACGCCCCCTGCTGCTCCTGCTACGAAGTGGAAGGCAGAATATTGTGGGTATTACG	79	9.5
X-12-a	GCATTGCATCCGATGGTGGCGCCATCAAGCAT	32	100		X-6-c	TGGGAGGGCAAGTCAAACACGGGCGCCACAGCAGCAGGAACTCCCAGCAAGTATGGATTGGG	62	1.1		X-9-a	TATGCCACAGCCCGAGCCGCAGCCGACGACATCTTATGGGATGTCGGGGCTAAGGTGAGTATG	63	92.1		X-9-a	CAGACGTGGGGCGTAAGAAAGACGGAGCGCAGGGCACCGTAGGCGCAGA	49	89.7		X-6-a	TATTTCGCATCGCAGGCCAGCAATGTATTTCAGGGAGTATTTCTCACCAATAACATGCTGCAGCACGACTGTGCTGCCTATATT	84	94.5		X-5-a	CCCGTCCATTGGAAAGCCCACGCCCGAGCCCCAGCCGACATCCACTTCCCG	51	85.6		X-4-c	TACGGCGGTACGAACAAGAAAAACGATGCTGCTCCTGCTGCTCCTACGAAGTGGAAGGCAGAATATTGTGGGTATTACG	79	6.5
X-13-a	GCATTGCATATGAAAATGGTGGCGCCGGAGCCCTCAAGCAT	41	98.7		X-6-d	TGGGAGGGAAAGTCAAACACGGGCGCCCCAGCAGCAGGAACTCCCAGCAAGTATGGATTGGG	62	1		X-9-b	TATGCCCAAGCAGCCGGAGCCGCAGCCGACGACATCTTATGGGATGTCGGGGCTAAGGTGAGTATG	66	1.6		X-9-b	CAGACGTGGGGCATAAGAAAAACGGAGCGAATGGCGACGTAGGCGCAGA	49	1.1		X-7-a	TATTTCGCATCGAAGGCCAGCAATGTATTTCAGGGTGTCTTTCTCACCACACCCATGCAGAAGGACGACTGTGCTGCCTATATT	84	90.5		X-5-b	CCCGTCCATTGGAAAGCCCACGCCCGAGCCGGAGCCGACATCCACTTCCCG	51	1.9		X-4-d	TACGGCGGTACGAACAAAAAGGCCACGCCCCCTGCTGCTCCTGCTGCTCCTGCTACGAAGTGGAAGGCAGAATATTGTGGGTATTACG	88	1.9
X-13-b	GCATTGCATCCGAAGATGGTGGCGCCCAACCCCTCAAGCAT	41	1.3		X-7-a	TGGGAGGGCAAGTCAAACACGGGCGCCCCAGCAGCAGGAACTCCCAGCAAGTATGGATTGGG	62	91.4		X-9-c	TATGCCACAGCCCGAGCCGGAGCCGACATCTTATGGGATGTCGGGGCTAAGGTGAGTATG	60	1		X-10-a	CAGACGTGGGGCATAAGAAAAACGGAGCGAATGGCGACGTAGGCGCAGA	49	89.3		X-7-b	TATTTCGCATCGCAGGCCAGCAATGTATTTCAGGGTGTCTTTCTCACCACACCCATGCAGAAGGACGACTGTGCTGCCTATATT	84	2		X-5-c	CCTGTCCATTACAAAGTCCTAAAAGCCCACGCCCGAGCCCCAGCCGACATCCACTTCCCG	60	1.7		X-4-e	TACGGCGGTACGAACAAGAAAAACGATGCTGCTCCTACGAAGTGGAAGGCAGAATATTGTGGGTATTACG	70	1.3
X-14-a	GCATTGCATCCGATGGTGGCGCCATCAAGCAT	32	100		X-7-b	TGGGAGGGCAAAGACAGTCAGGGCAAGGCCCCAGCAGGAACTCCCAGCAAGTATGGATTGGG	62	2.2		X-9-d	TATGCCCCAGCCCGAGCCGCAGCCGACGACATCTTATGGGATGTCGGGGCTAAGGTGAGTATG	63	1		X-11-a	CAGACGTGGGGCATAAGAAAAACGGAGCGAATGGCGGCATAGGCGCAGA	49	91.3		X-7-c	TATGTCGCATCGAAGGCCAGCAATGTATTTCAGGGTGTCTTTCTCACCACACCCATGCAGAAGGACGACTGTGCTGCCTATATT	84	1		X-5-d	CCCGTCCATTGGAAAGCCCTGGCCCGAGCCCCAGCCGACATCCACTTCCCG	51	1.6		X-4-f	TACGGCGGTACGAACAAAAAAGCTGCTGCTGCTCCTGCTACGAAGTGGAAGGCAGAATATTGTGGGTATTACG	73	1.2
					X-7-c	TGGGAGGGCAAACCAAACGGCAACGTCCCAGCAGCAGGAACTCCCAGCAAGTATGGATTGGG	62	1.5		X-10-a	TATGCCCAAGCAGCCGCAGTCAACAACGACATCTTATGGGATGTCGGGGCTAAGGTGAGTATG	63	62		X-12-a	CAGACGTGGGGCATAAGAAAGAGAATGCAGCGAACGTCAATGGCACCGTAGGCGCAGA	58	91.8		X-8-a	TATTTCGCATCGCAGGCCAGCAATGTATTTCAGGGAGTATTTCTCAACATGGCCATGACCGCACACGACTGTGCTGCCTATATT	84	57.9588		X-5-e	CCCGTCTATTACTTCGCAGCCCGAGCCCCAGCCGACATCCACTTCCCG	48	1.3		X-4-g	TACGGCGGTACGAACAAGCAAGCTGCTGCTCCTGCTGCTCCTACGAAGTGGAAGGCAGAATATTGTGGGTATTACG	76	1.2
					X-7-d	TGGGAGGGCAAGTCAAACACGGGCGCCACAGCAGCAGGAACTCCCAGCAAGTATGGATTGGG	62	1.2		X-10-b	TATGCCACAGCCCGAGCCGCAGTCAACAACGACATCTTATGGGATGTCGGGGCTAAGGTGAGTATG	66	18.4		X-13-a	CAGACGTGGGGCGTAAGAAAGACGGAGCGCAGGGCACCGTAGGCGCAGA	49	89.5		X-8-b	TATTTCGCATCGAAGGCCAGCAATGTATTCGAGGGAGTATTTCTCAACATGGCCATGACCGCACACGACTGTGCTGCCTATATT	84	20.4048		X-5-f	CCCGTCCATTGGAAAGCCCTGGCCCGAGCCCGACCCCCAGCCGACATCCACTTCCCG	57	1.1		X-4-h	TACGGCGGTACGAACAAAAAGGCCACGCCCCCTGCTGCTCCTGGTACGAAGTGGAAGGCAGAATATTGTGGGTATTACG	79	1.1
					X-7-e	TGGGAGGGCAAGTCAAACACGGGCGCCCCAGCAGCAGGAACGCCCAGCAAGTATGGATTGGG	62	1		X-10-c	TATGCCACAGCCCGAGCCGGAGCCGACATCTTATGGGATGTCGGGGCTAAGGTGAGTATG	60	5.2		X-14-a	CAGACGTGGGGCATAAGAAAGAGAATGCAGCGAACGTCAATGGCACCGTAGGCGCAGA	58	92.7		X-8-c	TATTTCGCATCGCAGGCCAGCAATGTGTTTAAAGACGTCTTTCTCACCAATGCCATGACCGCACACGACTGTGCTGCCTATATT	84	11.7689		X-6-a	CCCGTCCACGCCCAAGCCCGAGCCCTGGCAGCCGCAGTCAACAACGACATCAACTTCCCG	60	20.8		X-4-i	TACGGCGGTACGAACAAAAAGGCCACGCCCCCTGCTGCTCCTGCTGCTCTTACGAAGTGGAAGGCAGAATATTGTGGGTATTACG	85	1
					X-8-a	TGGGAGGGCAAAGACAGCAAGGGCAACGTCCCAGCAGGAACTCCCAGCAAGTATGGATTGGG	62	56.4		X-10-d	TATGCCCGAGCCGCAGCCGCAGTCAACAACGACATCTTATGGGATGTCGGGGCTAAGGTGAGTATG	66	3.6		X-14-b	CAGACGTGGGGCGTAAGAAAGACGGAGCGCAGGGCACCGTAGGCGCAGA	49	2.1		X-8-d	TATTTCGCATCGAAGGCCAGCAATGTATTTCAGGGTGTCTTTCTCACCGATACCACACCCATGCAGAAGGACGACTGTGCTGCCTATATT	90	1.10919		X-6-b	CCCGTCCATTGGAAAGCCCTACCCGCAGCCGCAGCCGCAGCCGCAGTCAACAACGACATCAACTTCCCG	69	18.4		X-5-a	TACGGCGGTACGAACAAGAAAAACGATGCTGCTCCTGGTGCTCCTGCTACGAAGTGGAAGGCAGAATATTGTGGGTATTACG	82	86.1
					X-8-b	TGGGAGGGCAAACCAAACGGCAACGTCCCAGCAGGAGTAACCCCCAGCAAGTATGGATTGGG	62	40.4		X-10-e	TATGCCCAAGCAGCCGGAGCCGCAGTCAACAACGACATCTTATGGGATGTCGGGGCTAAGGTGAGTATG	69	1.7		X-14-c	CAGACGGGGGGCATAAGAAAGAGAATGCAGCGAACGTCAATGGCACCGTAGGCGCAGA	58	1		X-9-a	TATTTCGCATCGCAGGCCAGCAATGTATTTCAGGGAGTATTTCTCAACATGGCCATGACCGCACACGACTGTGCTGCCTATATT	84	85.2		X-6-c	CCCGTCTATTACTTCGCAGCCCGAGCCCTGCCCGGAGCCCCAGTCCCAGCCATCTACTTCCCG	63	18		X-5-b	TACGGCGGTACGAACAAGAAAAACGATGCTGCTCCTGCTACGAAGTGGAAGGCAGAATATTGTGGGTATTACG	73	7.4
					X-8-c	TGGGAGGGCAAGTCAAACACGGGCGCCCCAGCAGCAGGAACTCCCAGCAAGTATGGATTGGG	62	1.1		X-10-f	TATGCCCGAGCCGCAGTCAACAACGACATCTTATGGGATGTCGGGGCTAAGGTGAGTATG	60	1.2							X-9-b	TATTTCGCATCGCAGGCCAGCAATGTATTCGAGGGAGTATTTCTCGCTAGAAACATAGCCATGACCGCACACGACTGTGCTGCCTATATT	90	3.8		X-6-d	CCTGTCCATTACAAAGTCCTAAAAGCCCTACCCGCAGCCGTACCCCCAGCCCGAGTTGACATCAACTTCCCG	72	14.6		X-6-a	TACGGCGGTACGAACAAGAAAAACGATGCTGCTGCTGCAGCCCCTGCTCCTGCTACGAAGTGGAAGGCAGAATATTGTGGGTATTACG	88	41.5
					X-8-d	TGGGAGGGCAAACCAAACGGCAACGTCCCAGCAGGAACTCCCAGCAAGTATGGATTGGG	59	1		X-10-g	TATGCCCAAGCAGCCGCAGCCGACGACATCTTATGGGATGTCGGGGCTAAGGTGAGTATG	60	1.2							X-9-c	TATTTCGCATCGCAGGCCAGCAATGTATTTCAGGGAGTATTTCTCACCAATAACATGCTGCAGCACGACTGTGCTGCCTATATT	84	2.8		X-6-e	CCTGTCCATTACAAAGTCCTAAAAGCCCAACTCCCAGCCGCAGCCGCAGCCGCAGTCAACAACGACATCAACTTCCCG	78	13		X-6-b	TACGGCGGTACGAACAAGAAAAACGATGCTGCTGCTGCAGCCCCTGCTCCTGGTACGAAGTGGAAGGCAGAATATTGTGGGTATTACG	88	35.3
					X-8-e	TGGGAGGGCAAAGACAGCAAGGGCAACGTCCCAGCAGGAACGCCCAGCAAGTATGGATTGGG	62	1		X-10-h	TATGCCCTGGCAGCCGCAGTCAACAACGACATCTTATGGGATGTCGGGGCTAAGGTGAGTATG	63	1							X-9-d	TATTTCGCATCGAAGGCCAGCAATGTATTTCAGGGAGTATTTCTCAACATGGCCATGACCGCACACGACTGTGCTGCCTATATT	84	1.3		X-6-f	CCCGTCCACTACACGGTCCTGACCGGACCCCAAGCCCCAGCCGCAGTCAACAACGACATCAACTTCCCG	69	9.6		X-6-c	TACGGCGGTACGAACAAGCAAGCTGCTGCAGCCCCTGCTCCTGGTACGAAGTGGAAGGCAGAATATTGTGGGTATTACG	79	17.3
					X-9-a	TGGGAGGGCAAAGACAGTCAGGGCAAGGCCCCAGCAGGAGTAACCCCCAGCAAGTATGGATTGGG	65	92.3323		X-11-a	TATGCCACAGCCCGAGCCGGAGCCGACATCTTATGGGATGTCGGGGCTAAGGTGAGTATG	60	95.7471							X-10-a	TATTTCGCATCGAAGGCCAGCAATGTATTTCAGGGTGTCTTTCTCACCACACCCATGCAGACGCACGACTGTGCTGCCTATATT	84	75		X-6-g	CATGTCCATTACAAAGTCCTAAAAGCCCAACTCCCAGCCGCAGCCGCAGCCGCAGTCAACAACGACATCAACTTCCCG	78	4.4		X-6-d	TACGGCGGTACGAACAAGAAAAACGATGCTGCTGCAGCCCCTGCTCCTGCTACGAAGTGGAAGGCAGAATATTGTGGGTATTACG	85	5.26
					X-9-b	TGGGAGGGCAAACCAAACGGCAACGTCCCAGCAGGAGTAACCCCCAGCAAGTATGGATTGGG	62	3.35381		X-11-b	TATGCCCCAGCCCGAGCCGGAGCCGACATCTTATGGGATGTCGGGGCTAAGGTGAGTATG	60	1.05824							X-10-b	TATTTCGCATCGAAGGCCAGCAATGTGTTTAAAGACGTCTTTCTCACCAATGCCATGGACATGCAGACGCACGACTGTGCTGCCTATATT	90	9.6		X-6-h	CCCGTCCATTGGAAAGCCCTACCCGCAGCCGCAGTCGCAGCCGCAGTCAACAACGACATCAACTTCCCG	69	1.3		X-7-a	TACGGCGGTACGAACAAAAAAGCTGCTCCTACGAAGTGGAAGGCAGAATATTGTGGGTATTACG	64	84.8
					X-9-c	TGGGAGGGCAAAGACAGTCAGGGCAAGGCCCCAGCAGGAACCCCCAGCAAGTATGGATTGGG	62	1.89452		X-12-a	TATGCCCAAGCCCCAGCCGCAGCCAACATCTTATGGGATGTCGGGGCTAAGGTGAGTATG	60	91.8							X-10-c	TATTTCGCATCGCAGGCTAGTAATGTATTTCAGGGTGTCTTTCTCACCGATACCACACCCATGCGGACGCACGACTGTGCTGCCTATATT	90	2.7		X-7-a	CCCGTCCATTGGAAAGCCCCAGCCCCAGCCAACATCCACTTCCCG	45	93.4911		X-7-b	TACGGCGGTACGAACAAAAAAGCTGCTCCTACGAAGTGGAAGGCAGGATATTGTGGGTATTACG	64	2.7
					X-9-d	TGGGAGGGCAAAGACAGCAAGGGCGTCGTCCAAGCAGGAGTAACCCCCAGCAAGTATGGATTGGG	65	1.03687		X-12-b	TATGCCCAAGCCCCAGCCGCAGCCGACGACATCTTATGGGATGTCGGGGCTAAGGTGAGTATG	63	1.1							X-10-d	TATTTCGCATCGCAGGCCAGCAATGTATTTCAGGGTGTCTTTCTCACCACACCCATGCAGACGCACGACTGTGCTGCCTATATT	84	1.5		X-8-a	CCCGTCCATTGGAAAGCCCTGGCCCGAGCCCGACCCCCAGCCGCAGCCAACATCCACTTCCCG	63	28.4		X-7-c	TACGGCGGTACGAACAAAAAAGCTGCTCCTACGAAGTGGAGCAAGGAATATTGTGGGTATTACG	64	1.7
					X-10-a	TGGGAGGGCAAAGACAGCAAGGGCGTCGTCCCAGCAGGAACTCCCAGCAAGTATGGATTGGG	62	56.1		X-12-c	TATGCCACAGCCCGAGCCGGAGCCAACATCTTATGGGATGTCGGGGCTAAGGTGAGTATG	60	1							X-10-e	TATTTCGCATCGAAGGCCAGCAATGTATTTCAGGGTGTCTTTCTCACCACACCCATGCAGAAGGACGACTGTGCTGCCTATATT	84	1.4		X-8-b	CCCGTCCATTGGAAAGCCCTGGCCCGAGCCCGACCCCCAGCCGCAGCCAACATCAACTTCCCG	63	25.4		X-7-d	TACGGCGGTACGAACAAGAAAAACGATGCTGCTCCTACGAAGTGGAAGGCAGAATATTGTGGGTATTACG	70	1.5
					X-10-b	TGGGAGGGCAAAGACAGCAAGGGCGTCGTCCAAGCAGGAGCAAACCACAGCAAGTATGGATTGGG	65	9.8		X-13-a	TATGCCCAAGCAGCCCAACCCCCAGCCAACATCTTATGGGATGTCGGGGCTAAGGTGAGTATG	63	95.2							X-10-f	TATTTCGCATCGAAGGCCAGCAATGTATTCGAGGGTGTCTTTCTCACCACACCCATGCAGACGCACGACTGTGCTGCCTATATT	84	1.2		X-8-c	CCCGTCCATTGGAAAGCCCTGGCCCAAGCCCCAGCCGCAGCCAACATCAACTTCCCG	57	24.6		X-8-a	TACGGCGGTACGAACAAAAAGGCCACGCCCCCTGCTGCTGCAGTTCCTGGTACGAAGTGGAAGGCAGAATATTGTGGGTATTACG	85	67.8
					X-10-c	TGGGAGGGCAAAGACAGCAAGGGCGTCGTCCAAGCAGGAACTCCCAGCAAGTATGGATTGGG	62	7.1		X-14-a	TATGCCCAAGCAGCCGGAGCCGCAGTGCCAGCCGCAGCCGACGACATCTTATGGGATGTCGGGGCTAAGGTGAGTATG	78	92.8							X-11-a	TATTTCGCATCGAAGGCCAGCAATGTATTCGGGGGAGTATTTCTCACCAATAACATGCTGCAGCACGACTGTGCTGCCTATATT	84	85.6		X-8-d	CCCGTCCACGCCCACGCCCACGCCCGAGCCCAAGCCCCAGCCGACATCCACTTCCCG	57	14.4		X-8-b	TACGGCGGTACGAACAAAAAGGCCACGCCCCCTGCTGCTCCTGCTACGAAGTGGAAGGCAGAATATTGTGGGTATTACG	79	22.6
					X-10-d	TGGGAGGGCAAACCAAACGGCAACGTCCCAGCAGGAGTAACCCCCAGCAAGTATGGATTGGG	62	6.3		X-14-b	TATGCCACAGCCCGAGCCGCAGTGCCAGCCGCAGCCGACGACATCTTATGGGATGTCGGGGCTAAGGTGAGTATG	75	2.2							X-11-b	TATTTCGCATCGAAGGCCAGCAATGTATTCGGGGGAGTATTTCTCACCAATAACATGCAGACGCACGACTGTGCTGCCTATATT	84	8.8		X-8-e	CCCGTCCATTGGAAAGCCCCAGCCCAACCCCCAGCCCAACCCCCAGCCAACATCAACTTCCCG	63	5.7		X-8-c	TACGGCGGTACGAACAAGCAAGCTGCTGCAGTTCCTGGTACGAAGTGGAAGGCAGAATATTGTGGGTATTACG	73	7.1
					X-10-e	TGGGAGGGCAAACCAAACGGCAACGTCCCAGCAGGAACTCCCAGCAAGTATGGATTGGG	59	4.8		X-14-c	TATGCCCAAGCAGCCGCAGCCGCAGCCGCAGCCGCAGTCAACAACGACATCTTATGGGATGTCGGGGCTAAGGTGAGTATG	81	1.5							X-12-a	TATTTCGCATCGAAGGCCAGCAATGTGTTTAAAGACGTCTTTCTCACCAATGCCATGGACATGCAGACGCACGACTGTGCTGCCTATATT	90	91.2		X-9-a	CCCGTCTATTACTTCGCAGCCCGAGCCCAACTCCCAGCCCTACCCGGAGCCGCAGCCAACATCAACTTCCCG	72	81.7		X-8-d	TACGGCGGTACGAACAAAAAGGCCACGCCCCCTGCTGCTGCAGTTCCTGCTACGAAGTGGAAGGCAGAATATTGTGGGTATTACG	85	1
					X-10-f	TGGGAGGGCAAGTCAAACACGGGCGCCCCAGCAGCAGGAACTCCCAGCAAGTATGGATTGGG	62	4.1		X-14-d	TATGCCCAAGCAGCCGGAGCCGCAGCCCCAGCCGCAGCCAACATCAACTTCCCGGTATGGGATGTCGGGGCTAAGGTGAGTATG	84	1.2							X-13-a	TATTTCGCATCGCAGGCCAGCAATGTGTTTAAAGACGTCTTTCTCACCAATGCCATGGACATGCAGAAGGACGACTGTGCTGCCTATATT	90	67.9		X-9-b	CCCGTCTATTACTTCGCAGCCCGAGCCCAACTCCCAGCCCAACCCGCAGCCAACATCAACTTCCCG	66	2.8		X-9-a	TACGGCGGTACGAACAAAAAGGCCACGCCCCCTGCTGCTCCTACGAAGTGGAAGGCAGGATATTGTGGGTATTACG	76	89.72
					X-10-g	TGGGAGGGCAAGTCAAACACGGGCGCCCCAGCAGGAACTCCCAGCAAGTATGGATTGGG	59	2.8		X-14-e	TATGCCCAAGCAGCCGGAGCCGCAGCCGCAGCCGCAGTCAACAACGACATCTTATGGGATGTCGGGGCTAAGGTGAGTATG	81	1							X-13-b	TATTTCGCATCGCAGGCCAGCAATGTGTTTAAAGACGTCTTTCTCACCACACCCATGCAGAAGGACGACTGTGCTGCCTATATT	84	10.8		X-9-c	CCCGTCTATTACTTCGCAGCCGGAGTCCCACCCGGAGCCGCAGCCAACATCAACTTCCCG	60	2.4		X-9-b	TACGGCGGTACGAACAAAAAGGCCACGCCCCCTGCTGCTCCTACGAAGTGGAAGGCAGAATATTGTGGGTATTACG	76	3
					X-10-h	TGGGAGGGCAAAGACAGCAAGGGCGTCGTCCCAGCAGGAGTAACCCCCAGCAAGTATGGATTGGG	65	2.5												X-13-c	TATTTCGCATCGCAGGCCAGCAATGTATTTCAGGGTGTCTTTCTCACCACACCCATGCAGAAGGACGACTGTGCTGCCTATATT	84	7.7		X-9-d	CCCGTCTATTACTTCGCAGCCCGAGCCCGACCCCCAGCCCCAGCCAACATCAACTTCCCG	60	1.9		X-9-c	TACGGCGGTACGAACAAGCAAGCTGCTCCTACGAAGTGGAAGGCAGGATATTGTGGGTATTACG	64	2
					X-10-i	TGGGAGGGCAAACCAAACGGCAACGTCCCAGCAGGAGTAACTCCCAGCAAGTATGGATTGGG	62	1.8												X-13-d	TATTTCGCATCGCAGGCCAGCAATGTATTTCAGGGAGTATTTCTCAACATGGCCATGACCGCACACGACTGTGCTGCCTATATT	84	5.9		X-9-e	CCCGTCTATTACTTCGCAGCCGGAGTCCCAGCCCTACCCGGAGCCGCAGCCAACATCAACTTCCCG	66	1.5		X-9-d	TACGGCGGTACGAACAAGAAAAACGATGCTGCTCCTGCTGCTCCTGCTGCTCCTACGAAGTGGAAGGCAGAATATTGTGGGTATTACG	88	1.1
					X-10-j	TGGGAGGGCAAAGACAGTCAGGGCAAGGCCCCAGCAGGAACTCCCAGCAAGTATGGATTGGG	62	1.6												X-13-e	TATTTCGCATCGCAGGCTAGTAATGTATTTCAGGGTGTCTTTCTCACCGATACCACACCCATGCAGAAGGACGACTGTGCTGCCTATATT	90	5.6		X-9-f	CCCGTCTATTACTTCGCAGCCCGAGCCCTGGCAGCCAACATCAACTTCCCG	51	1.3		X-10-a	TACGGCGGTACGAACAAGAAAAACGATGCTGCTCCTGCTGCTCCTGCTGCTCCTACGAAGTGGAAGGCAGAATATTGTGGGTATTACG	88	67.4
					X-10-k	TGGGAGGGCAAAGACAGCAAGGGCGTCGTCCCAGCAGGAGTAACTCCCAGCAAGTATGGATTGGG	65	1.3												X-14-a	TATTTCGCATCGCAGGCCAGCAATGTATTTCAGGGAGTATTTCTCAACATGGCCATGACCGCACACGACTGTGCTGCCTATATT	84	85.2		X-9-g	CCCGTCCATTGGAAAGCCCTGGCCCGAGCCCAACTCCCAGCCCTACCCGGAGCCGCAGCCAACATCAACTTCCCG	75	1.3		X-10-b	TACGGCGGTACGAACAAAAAAGCTGCTCCTGCTGCAGTTCCTGGTGCTGCTGCTCTTACGAAGTGGAAGGCAGAATATTGTGGGTATTACG	91	9.1
					X-10-l	TGGGAGGGCAAGTCAAACACGGGCGCCGCCCGAGCAGGAACTCCCAGCAAGTATGGATTGGG	62	1												X-14-b	TATTTCGCATCGAAGGCCAGCAATGTATTCGAGGGAGTATTTCTCAACATGGCCATGACCGCACACGACTGTGCTGCCTATATT	84	3.7		X-9-h	CCCGTCTATTACTTCGCAGCCCAAGCCCCAGCCGCAGCCAACATCCACTTCCCG	54	1.1		X-10-c	TACGGCGGTACGAACAAGAAAAACGATGCTGCTCCTGCTGCTCCTACGAAGTGGAAGGCAGAATATTGTGGGTATTACG	79	8.9
					X-11-a	TGGGAGGGCAAAGACAGCAAGGGCGTCGTCCAAGCAGGAGCAAACCACAGCAAGTATGGATTGGG	65	100												X-14-c	TATTTCGCATCGAAGGCCAGCAATGTATTTCAGGGAGTATTTCTCAACATGGCCATGACCGCACACGACTGTGCTGCCTATATT	84	2.3		X-9-i	CCCGTCTATTACTTCGCAGCCCGAGCCCAACCCCCAGCCAACATCAACTTCCCG	54	1.1		X-10-d	TACGGCGGTACGAACAAGAAAAACGATGCTGCTCCTACGAAGTGGAAGGCAGAATATTGTGGGTATTACG	70	2.9
					X-12-a	TGGGAGGGCAAAGACAGCAAGGGCGTCGTCCAAGCAGGAGCAAACCACAGCAAGTATGGATTGGG	65	98.8												X-14-d	TATTTCGCATCGCAGGCCAGCAATGTATTCGAGGGAGTATTTCTCAACATGGCCATGACCGCACACGACTGTGCTGCCTATATT	84	1.8		X-9-j	CCCGTCTATTACTTCGCAGCCCGAGCCGGAGCCGCAGCCAACATCAACTTCCCG	54	1		X-10-e	TACGGCGGTACGAACAAGAAAAACGATGCTGCTCCTGCTGCTCCTGCTACGAAGTGGAAGGCAGAATATTGTGGGTATTACG	82	2.8
					X-13-a	TGGGAGGGCAAAGACAGTCAGGGCAAGGCCCCAGCAGCAGGAGCAAACCACAGCAAGTATGGATTGGG	68	84.7												X-14-e	TATTTCGCATCGCAGGCTAGTAATGTATTTCAGGGAGTATTTCTCAACATGGCCATGACCGCACACGACTGTGCTGCCTATATT	84	1.6		X-10-a	CCCGTCTATTACTTCGCAGCCCAAGCCCCAGCCGCAGCCAACATCCACTTCCCG	54	77.1		X-10-f	TACGGCGGTACGAACAAGAAAAACGATGCTGCTCCTGCTACGAAGTGGAAGGCAGAATATTGTGGGTATTACG	73	2.4
					X-13-b	TGGGAGGGCAAAGACAGTCAGGGCAAGGCCCCAGCAGGAGCAAACCACAGCAAGTATGGATTGGG	65	7.8												X-14-f	TATTTCGCATCGAAGGCCAGCAATGTGTTTAAAGACGTCTTTCTCACCAATGCCATGACCGCACACGACTGTGCTGCCTATATT	84	1.1		X-10-b	CCCGTCTATTACTTCGCAGCCCAAGCCCAAGCAGCCGGAGCCGACATCCACTTCCCG	57	9.1		X-10-g	TACGGCGGTACGAACAAGAAAAACGATGCTGCTCCTGCTGCTCCTGCTGCTCCTGCTACGAAGTGGAAGGCAGAATATTGTGGGTATTACG	91	2.1
					X-13-c	TGGGAGGGCAAGTCAAACACGGGCGCCCCAGCAGCAGGAGCAAACCACAGCAAGTATGGATTGGG	65	6.8												X-14-g	TATTGCGCATCGCAGGCCAGCAATGTATTTCAGGGAGTATTTCTCAACATGGCCATGACCGCACACGACTGTGCTGCCTATATT	84	1.1		X-10-c	CCTGTCCATTACAAAGTCCTAAAAGCCCACGCCCGAGCCCCAGCCGACATCCACTTCCCG	60	2.3		X-10-h	TACGGCGGTACGAACAAGAAAAACGATGCTGCTCCTGGTGCAGTTCCTGCTACGAAGTGGAAGGCAGAATATTGTGGGTATTACG	85	1.8
					X-14-a	TGGGAGGGCAAGTCAAACACGGGCAACGTCCCAGCAGGAGTAACCCCCAGCAAGTATGGATTGGG	65	91.3												X-14-h	TATGTCGCATCGCAGGCCAGCAATGTATTTCAGGGAGTATTTCTCAACATGGCCATGACCGCACACGACTGTGCTGCCTATATT	84	1		X-10-d	CCCGTCTATTACTTCGCAGCCCCAGCCCAACCCCCAGCCAACATCCACTTCCCG	54	1.8		X-10-i	TACGGCGGTACGAAAAAGAAAAACGATGCTGCTCCTGCTGCTCCTGCTGCTCCTACGAAGTGGAAGGCAGAATATTGTGGGTATTACG	88	1
					X-14-b	TGGGAGGGCAAGTCAAACACGGGCGCCGCCCGAGCAGGAGTAACCCCCAGCAAGTATGGATTGGG	65	3.6																	X-10-e	CCCGTCTATTACTTCGCAGCCCGAGCCCAACTCCCAGCCGCAGCCAACATCCACTTCCCG	60	1.7		X-11-a	TACGGCGGTACGAACAAGAAAAACGATGCTGCTCCTGCTACGAAGTGGAAGGCAGAATATTGTGGGTATTACG	73	94
					X-14-c	TGGGAGGGCAAAGACAGCAAGGGCGTCGTCCAAGCAGGAGCAAACCACAGCAAGTATGGATTGGG	65	2.1																	X-10-f	CCCGTCTATTACTTCGCAGCCCAAGCCCAACCCCCAGCCAACATCCACTTCCCG	54	1.4		X-12-a	TACGGCGGTACGAACAAGAAAAACGATGCTCCTGCTACGAAGTGGAAGGCAGAATATTGTGGGTATTACG	70	96
					X-14-d	TGGGAGGGCAAGTCAAACACGGGCGCCCCAGCAGCAGGAGTAACCCCCAGCAAGTATGGATTGGG	65	1.7																	X-10-g	CCCGTCTATTACTTCGCAGCCCAAGCAGCCGGAGCCGCAGCCAACATCCACTTCCCG	57	1		X-12-b	TACGGCGGTACGAAAAAGAAAAACGATGCTCCTGCTACGAAGTGGAAGGCAGAATATTGTGGGTATTACG	70	1.2
					X-14-e	TGGGAGGGCAAACCAAACGGCAACGTCCCAGCAGGAGTAACCCCCAGCAAGTATGGATTGGG	62	1.1																	X-11-a	CCCGTCCATTGGAAAGCCCTGGCCCCAGCCCGAGTTGACATCTACTTCCCG	51	85.3		X-13-a	TACGGCGGTACGAACAAAAAAGCTGCTGCTGCAGCCCCTGCTCCTGGTACGAAGTGGAAGGCAGGATATTGTGGGTATTACG	82	63.9
																									X-11-b	CCCGTCCATTGGAAAGCCCTGGCCCCAGCCAATGACATCTACTTCCCG	48	11.5		X-13-b	TACGGCGGTACGAACAAAAAAGCTGCTGCTGCAGCCCCTGCTCCTGCTACGAAGTGGAAGGCAGAATATTGTGGGTATTACG	82	19.2
																									X-11-c	CCCGTCCATTGGAACGCCTTCACCCAAGCCCGAGCCCTGCCCGGAGCCCCAGCCAATGACATCTACTTCCCG	72	2.5		X-13-c	TACGGCGGTACGAACAAGAAAAACGATGCTGCTGCAGCCCCTGCTCCTGGTACGAAGTGGAAGGCAGGATATTGTGGGTATTACG	85	6.6
																									X-12-a	CCCGTCTATTACTTCGCAGCCCGAGCCGGAGCCGCAGTGCCAGCCCCAGCCAACATCAACTTCCCG	66	95		X-13-d	TACGGCGGTACGAACAAAAAGGCCACGCCCCCTGCAGCCCCTGCTCCTGCTACGAAGTGGAAGGCAGAATATTGTGGGTATTACG	85	5
																									X-12-b	CCCGTCTATTACTTCGCAGCCCGAGCCGGAGCCGCAGTGCCAGCCCCAGCCAACATCCACTTCCCG	66	1.2		X-13-e	TACGGCGGTACGAACAAGAAAAACGATGCTGCTGCTGCAGCCCCTGCTCCTGGTACGAAGTGGAAGGCAGGATATTGTGGGTATTACG	88	2.4
																									X-13-a	CCCGTCCACGCCCAAGCCCGAGCCCTGGCAGCCGGAGTCCCACCCGCAGCCGCAGTCAACTTCCCG	66	35.7		X-13-f	TACGGCGGTACGAACAAAAAGGCCACGCCCCCTGCTGCTGCTGCAGCCCCTGCTCCTGGTACGAAGTGGAAGGCAGGATATTGTGGGTATTACG	94	2.2
																									X-13-b	CCCGTCCACGCCCGAGCCCGAGCCGGAGCCGCAGTGCCAGCCGCAGCCGCAGTCAACTTCCCG	63	10.9		X-14-a	TACGGCGGTACGAACAAAAAAGCTGCTGCTGCAGCCCCTGCTCCTGCTACGAAGTGGAAGGCAGAATATTGTGGGTATTACG	82	89.5
																									X-13-c	CCCGTCCACGCCCAAGCCCGAGCCCTGGCAGCCGCAGTCAACTTCCCG	48	8.9		X-14-b	TACGGCGGTACGAACAAAAAAGCTGCTGCTCTTACGAAGTGGAAGGCAGAATATTGTGGGTATTACG	67	2.7
																									X-13-d	CCCGTCCATTGGAAAGCCCGAGCCCTGGCAGCCGGAGTCCCACCCGCAGCCGCAGTCAACTTCCCG	66	8.7		X-14-c	TACGGCGGTACGAACAAGCAAGCTGCTGCTGCAGCCCCTGCTCCTGCTACGAAGTGGAAGGCAGAATATTGTGGGTATTACG	82	2.4
																									X-13-e	CCCGTCTATTACTTCGCAGCCCGAGCCCAACTCCCAGCCGCAGCCGCAGTCAACTTCCCG	60	7.6		X-14-d	TACGGCGGTACGAACAAGAAAAACGATGCTGCTGCAGCCCCTGCTCCTGCTACGAAGTGGAAGGCAGAATATTGTGGGTATTACG	85	1.8
																									X-13-f	CCCGTCCATTGGAACGCCTTCACCCAAGCCCGAGCCCTGCCCGGAGCCCCAGTCCCAGCCATCAACTTCCCG	72	6.8		X-14-e	TACGGCGGTACGAACAAGAAAAACGATGCTGCTCCTGCTGCAGCCCCTGCTCCTGCTACGAAGTGGAAGGCAGAATATTGTGGGTATTACG	91	1.3
																									X-13-g	CCCGTCCATTGGAAAGCCCTGGCCCGAGCCCGACCCCCAGCCCCACCCGCAGCCGCAGTCAACTTCCCG	69	6.7		X-14-f	TACGGCGGTACGAACAAAAAAGCTGCTGCTGCAGTTCCTGCTACGAAGTGGAAGGCAGAATATTGTGGGTATTACG	76	1
																									X-13-h	CCCGTCCACGCCCAAGCAGCCGGAGCCGCAGCCGGAGTCCCAGCCCTACCCGGAGCCGCAGTCAACTTCCCG	72	5.9
																									X-13-i	CCCGTCCATTGGAACGCCTTCACCCAAGCCCGAGCCCTGCCCGGAGCCCCAGTCCCAGCCATCTACTTCCCG	72	5.3
																									X-13-j	CCCGTCCATTGGAAAGCCCTGGCAGCCGGAGTCCCACCCGCAGCCGCAGTCAACTTCCCG	60	2.9
																									X-14-a	CCCGTCCACGCCCAAGCAGCCGGAGCCGCAGCCGGGGCTGGAGTCGACATCAACTTCCCG	60	84.2
																									X-14-b	CCCGTCCACGCCCAAGCCCGAGCCCTGGCAGCCGGGGCTGGAGTCGACATCAACTTCCCG	60	5
																									X-14-c	CCCGTCCACGCCCAAGCCCGAGCCGCAGCCGCAGCCGGGGCTGGAGTCGACATCAACTTCCCG	63	2.7
																									X-14-d	CCCGTCCACGCCCGAGCCGTACCCCCAGCCCGAGTCGACATCAACTTCCCG	51	2.1
																									X-14-e	CCCGTCCACGCCCAAGCAGCCGGAGCCGCAGCCCGAGCCGGAGTCGACATCAACTTCCCG	60	2.1
																									X-14-f	CCCGTCTATTACTTCGCAGCCCGAGCCGCAGCCGCAGCCGGGGCTGGAGTCGACATCAACTTCCCG	66	1.9
																									X-14-g	CCCGTCTATTACTTCGCAGCCCGAGCCCTGCCCGGAGCCCCAGTCCCAGCCATCTACTTCCCG	63	1
