# Supplementary material for: Profile of the tprK gene in primary syphilis patients based on next-generation sequencing
Source: PLoS Negl Trop Dis. 2019 Feb 21;13(2):e0006855. doi: 10.1371/journal.pntd.0006855 (PMC6400401; doi:10.1371/journal.pntd.0006855)
Supplement: S4 Table — * indicates synonymous nucleotide sequences within the same strain. (XLSX) [file pntd.0006855.s005.xlsx]

## Sheet: S4 Table
S4 Table. The amino acid sequences within the seven variable regions (V1-V7) of tprK captured directly from 14 primary syphilis clinical samples. * indicats synonymous amino acid sequences coded by different nucleotide sequences within the same strain.
	V1			V2			V3			V4			V5			V6			V7
Strain	Amino acid seuqence		Strain	Amino acid seuqence		Strain	Amino acid seuqence		Strain	Amino acid sequence		Strain	Amino acid sequence		Strain	Amino acid sequence		Strain	Amino acid sequence
X-1-a	IASDGGAGALKH		X-1-a	WEGKPNGNVPAAGVTHSKYGL		X-1-a	YAQAAAAAVNNDILWDVGAKVSM		X-1-a	DVGRKKDGAQGTVGA		X-1-a*	YFASQASNVFQGVFLTTPMQKHDCAAYI		X-1-a	PVHYTVLTVPPAAANINFP		X-1-a	YGGTNKQAAPGAVPGTKWKAEYCGY
X-1-b	IASDGGAGALKP		X-1-b	WEGKSNTGAPAAGVTHSKYGL		X-1-b	YAQAAGAAVNNDILWDVGAKVSM		X-1-b	DVGHKKNGANGDIGA		X-1-b	YFASQASNVFQGVFLTDTTPMQKHDCAAYI		X-1-b	PVHYTVLTGPQAPAAANINFP		X-1-b	YGGTNKQAAPGAVPATKWKAEYCGY
X-2-a	IASDGGAIKH		X-2-a*	WEGKPNGNVPAGVTPSKYGL		X-1-c	YATARAAAAVNNDILWDVGAKVSM		X-2-a	DVGRKKDGAQGTVGA		X-1-c	YFASQASNVFQGVFLTTPMLQHDCAAYI		X-1-c	PVHYTVLTVPPAPANINFP		X-1-c	YGGTNKQAAPGVVPGTKWKAEYCGY
X-3-a	IASDGGAIKH		X-2-b	WEGKDSQGKAPAGVTPSKYGL		X-2-a	YAQAAAAAAAANNAILWDVGAKVSM		X-2-b	DVGHKKNGANGDIGA		X-2-a	YFASQASNVFQGVFLNMAMTAHDCAAYI		X-1-d	PVHYTVLTVPPARVDINFP		X-1-d	YGGTNKKNDAAPGAVPGTKWKAEYCGY
X-3-b	IAYENGGAQPLKH		X-2-d	WEGKPNGNVPAAGVTHSKYGL		X-2-b	YAQAAAAAAAVNNDILWDVGAKVSM		X-3-a	DVGHKKDGAQGTVGA		X-3-a	YFASKASNVFKDVFLNMAMTAHDCAAYI		X-1-e	PVHYTVLTGPQARAGADINFP		X-1-e	YGGTNKQAAPGAVPGTKWKAGYCGY
X-4-a	IAYENGGAQPLKH		X-3-a	WEGKDSQGKAPAGVTPSKYGL		X-2-c	YAQAAGAAAAANNAILWDVGAKVSM		X-3-b	DVGHKKENAANVNGTVGA		X-3-b	YFASKASNVFQGVFLNMAMTAHDCAAYI		X-2-a	PVHAQARARAGADINFP		X-2-a	YGGTNKKATPPAAAVPGTKWSKEYCGY
X-5-a	IAYENGGAQPIKH		X-3-b	WEGKDSQGKAPAGTPSKYGL		X-2-d	YAQAAGAAANNAILWDVGAKVSM		X-3-c	DVGRKKDGAQGTVGA		X-3-c	YFASQASNVFQGVFLTDTTPMQKDDCAAYI		X-2-b	PVHAQARALAAGADINFP		X-2-b	YGGTNKKATPPAAAVPGTKWKAEYCGY
X-5-b	IAYENGGAQPLKH		X-3-c	WEGKSNTGAPAAGANHSKYGL		X-3-a	YAPAQPPANILWDVGAKVSM		X-4-a	DVGHKKENAANVNGTVGA		X-4-a	YFASQASNVFQGVFLTDTTPMQKDDCAAYI		X-2-c	PVHAQARAQPPADINFP		X-2-c	YGGTNKKNDAAPTKWSKEYCGY
X-6-a	IASDGGAIKH		X-4-a	WEGKSNTGAPAAGANHSKYGL		X-3-b	YAQAAQPPANILWDVGAKVSM		X-4-b	DVGHKKNGANVNGTVGA		X-4-b	YFASQASNVFQGVFLTTPMQKDDCAAYI		X-3-a	PVYYFAARALPGAPVPAIYFP		X-2-d	YGGTNKKATPPAAAVPATKWKAEYCGY
X-6-b	IAYDGGAIKH		X-4-b	WEGKDSKGVVQAGANHSKYGL		X-4-a	YAQAAQPPANILWDVGAKVSM		X-5-a	DVGHKKENAANVNGTVGA		X-4-c	YFASQASNVFQGVFLTNAMDMQKDDCAAYI		X-3-b	PVYYFAARALPAAPVPAIYFP		X-2-e	YGGTNKQAAAVPGTKWSKEYCGY
X-7-a	IASEDGSAGNLKH		X-4-c	WEGKSNTGATAAGANHSKYGL		X-4-b	YAQAAHPPANILWDVGAKVSM		X-5-b	DVGHKKDGAQGTVGA		X-4-d	YFASKASNVFEGVFLARNIAMREHDCAAYI		X-3-c	PVYYFAARAVPPVPAIYFP		X-2-f	YGGTNKKATPPAAPATKWSKEYCGY
X-7-b	IAYENGGAQPLKH		X-5-a	WEGKDSQGKAPAGANHSKYGL		X-5-a	YAQPPANILWDVGAKVSM		X-5-c	DVGHKKNGANVNGTVGA		X-5-a	YFASKASNVFEGVFLARNMAMTAHDCAAYI		X-3-d	PVHWKALARARPPVPAIYFP		X-3-a	YGGTNKKNDAAPAAVPGTKWKAEYCGY
X-8-a	IASETGGAQPLKH		X-5-b	WEGKPNGNVPAGANHSKYGL		X-6-a	YATAQAANILWDVGAKVSM		X-6-a	DVGHKKDGAQGTVGA		X-5-b	YFASKASNVFEGVFLARNIAMREHDCAAYI		X-3-e	PVYYFAARALAAGAPVPAIYFP		X-3-b	YGGTNKKNDAAPGAVPGTKWKAEYCGY
X-9-a	IASEDGSAGNLKH		X-6-a*	WEGKSNTGAPAAGTPSKYGL		X-6-b	YAPAQAANILWDVGAKVSM		X-6-b	DVGHKKENAANVKGTVGA		X-5-c	YFASKASNVFEGVFLNMAMTAHDCAAYI		X-4-a	PVHWKALPGADINFP		X-3-c	YGGTNKKNDAAPAAVPATKWKAEYCGY
X-10-a	IASEKNGGAIKH		X-6-c	WEGKSNTGATAAGTPSKYGL		X-7-a	YAQAAGADILWDVGAKVSM		X-7-a	DVGHKKENAANVNGTVGA		X-5-d	YFASQASNVFQGVFLNMAMTAHDCAAYI		X-4-b	PVHWKALPAANINFP		X-3-d	YGGTNKKATPPAAPAAPTKWKAEYCGY
X-10-b	IASEDGSAGNLKH		X-7-a*	WEGKSNTGAPAAGTPSKYGL		X-8-a	YAQAAAAAAAVNNNILWDVGAKVSM		X-8-a	DVGHKKENAANVNGTVGA		X-5-e	YFASKASNVFQGVFLNMAMTAHDCAAYI		X-4-c	PVHWKAQPPADINFP		X-4-a	YGGTNKKATPPAAPAAPTKWKAEYCGY
X-11-a	IASEDGSAGNLKH		X-7-b	WEGKDSQGKAPAGTPSKYGL		X-8-b	YAPAQPPANILWDVGAKVSM		X-8-b	DVGRKKDGAQGTVGA		X-6-a	YFASQASNVFQGVFLTNNMLQHDCAAYI		X-4-d	PVHYKVLKAHARAPADIHFP		X-4-b	YGGTNKKATPPAAPATKWKAEYCGY
X-12-a	IASDGGAIKH		X-7-c	WEGKPNGNVPAAGTPSKYGL		X-9-a	YATARAAADDILWDVGAKVSM		X-9-a	DVGRKKDGAQGTVGA		X-7-a	YFASKASNVFQGVFLTTPMQKDDCAAYI		X-5-a	PVHWKAHARAPADIHFP		X-4-c	YGGTNKKNDAAPAAPTKWKAEYCGY
X-13-a	IAYENGGAGALKH		X-7-d	WEGKSNTGATAAGTPSKYGL		X-9-b	YAQAAGAAADDILWDVGAKVSM		X-9-b	DVGHKKNGANGDVGA		X-7-b	YFASQASNVFQGVFLTTPMQKDDCAAYI		X-5-b	PVHWKAHARAGADIHFP		X-4-d	YGGTNKKATPPAAPAAPATKWKAEYCGY
X-13-b	IASEDGGAQPLKH		X-8-a*	WEGKDSKGNVPAGTPSKYGL		X-9-c	YATARAGADILWDVGAKVSM		X-10-a	DVGHKKNGANGDVGA		X-7-c	YVASKASNVFQGVFLTTPMQKDDCAAYI		X-5-c	PVHYKVLKAHARAPADIHFP		X-4-e	YGGTNKKNDAAPTKWKAEYCGY
X-14-a	IASDGGAIKH		X-8-b	WEGKPNGNVPAGVTPSKYGL		X-9-d	YAPARAAADDILWDVGAKVSM		X-11-a	DVGHKKNGANGGIGA		X-8-a	YFASQASNVFQGVFLNMAMTAHDCAAYI		X-5-d	PVHWKALARAPADIHFP		X-4-f	YGGTNKKAAAAPATKWKAEYCGY
			X-8-c	WEGKSNTGAPAAGTPSKYGL		X-10-a	YAQAAAVNNDILWDVGAKVSM		X-12-a	DVGHKKENAANVNGTVGA		X-8-b	YFASKASNVFEGVFLNMAMTAHDCAAYI		X-5-e	PVYYFAARAPADIHFP		X-4-g	YGGTNKQAAAPAAPTKWKAEYCGY
			X-8-d	WEGKPNGNVPAGTPSKYGL		X-10-b	YATARAAVNNDILWDVGAKVSM		X-13-a	DVGRKKDGAQGTVGA		X-8-c	YFASQASNVFKDVFLTNAMTAHDCAAYI		X-5-f	PVHWKALARARPPADIHFP		X-4-h	YGGTNKKATPPAAPGTKWKAEYCGY
			X-9-a	WEGKDSQGKAPAGVTPSKYGL		X-10-c	YATARAGADILWDVGAKVSM		X-14-a	DVGHKKENAANVNGTVGA		X-8-d	YFASKASNVFQGVFLTDTTPMQKDDCAAYI		X-6-a	PVHAQARALAAAVNNDINFP		X-4-i	YGGTNKKATPPAAPAALTKWKAEYCGY
			X-9-b	WEGKPNGNVPAGVTPSKYGL		X-10-d	YARAAAAVNNDILWDVGAKVSM		X-14-b	DVGRKKDGAQGTVGA		X-9-a	YFASQASNVFQGVFLNMAMTAHDCAAYI		X-6-b	PVHWKALPAAAAAAAVNNDINFP		X-5-a	YGGTNKKNDAAPGAPATKWKAEYCGY
			X-9-c	WEGKDSQGKAPAGTPSKYGL		X-10-e	YAQAAGAAVNNDILWDVGAKVSM		X-14-c	DGGHKKENAANVNGTVGA		X-9-b	YFASQASNVFEGVFLARNIAMTAHDCAAYI		X-6-c	PVYYFAARALPGAPVPAIYFP		X-5-b	YGGTNKKNDAAPATKWKAEYCGY
			X-9-d	WEGKDSKGVVQAGVTPSKYGL		X-10-f	YARAAVNNDILWDVGAKVSM					X-9-c	YFASQASNVFQGVFLTNNMLQHDCAAYI		X-6-d	PVHYKVLKALPAAVPPARVDINFP		X-6-a	YGGTNKKNDAAAAAPAPATKWKAEYCGY
			X-10-a	WEGKDSKGVVPAGTPSKYGL		X-10-g	YAQAAAADDILWDVGAKVSM					X-9-d	YFASKASNVFQGVFLNMAMTAHDCAAYI		X-6-e	PVHYKVLKAQLPAAAAAAVNNDINFP		X-6-b	YGGTNKKNDAAAAAPAPGTKWKAEYCGY
			X-10-b	WEGKDSKGVVQAGANHSKYGL		X-10-h	YALAAAVNNDILWDVGAKVSM					X-10-a	YFASKASNVFQGVFLTTPMQTHDCAAYI		X-6-f	PVHYTVLTGPQAPAAVNNDINFP		X-6-c	YGGTNKQAAAAPAPGTKWKAEYCGY
			X-10-c	WEGKDSKGVVQAGTPSKYGL		X-11-a	YATARAGADILWDVGAKVSM					X-10-b	YFASKASNVFKDVFLTNAMDMQTHDCAAYI		X-6-g	HVHYKVLKAQLPAAAAAAVNNDINFP		X-6-d	YGGTNKKNDAAAAPAPATKWKAEYCGY
			X-10-d*	WEGKPNGNVPAGVTPSKYGL		X-11-b	YAPARAGADILWDVGAKVSM					X-10-c	YFASQASNVFQGVFLTDTTPMRTHDCAAYI		X-6-h	PVHWKALPAAAVAAAVNNDINFP		X-7-a	YGGTNKKAAPTKWKAEYCGY
			X-10-e	WEGKPNGNVPAGVTPSKYGL		X-12-a	YAQAPAAANILWDVGAKVSM					X-10-d	YFASQASNVFQGVFLTTPMQTHDCAAYI		X-7-a	PVHWKAPAPANIHFP		X-7-b	YGGTNKKAAPTKWKAGYCGY
			X-10-f	WEGKPNGNVPAGTPSKYGL		X-12-b	YAQAPAAADDILWDVGAKVSM					X-10-e	YFASKASNVFQGVFLTTPMQKDDCAAYI		X-8-a	PVHWKALARARPPAAANIHFP		X-7-c	YGGTNKKAAPTKWSKEYCGY
			X-10-g	WEGKSNTGAPAAGTPSKYGL		X-12-c	YATARAGANILWDVGAKVSM					X-10-f	YFASKASNVFEGVFLTTPMQTHDCAAYI		X-8-b	PVHWKALARARPPAAANINFP		X-7-d	YGGTNKKNDAAPTKWKAEYCGY
			X-10-h*	WEGKSNTGAPAGTPSKYGL		X-13-a	YAQAAQPPANILWDVGAKVSM					X-11-a	YFASKASNVFGGVFLTNNMLQHDCAAYI		X-8-c	PVHWKALAQAPAAANINFP		X-8-a	YGGTNKKATPPAAAVPGTKWKAEYCGY
			X-10-j	WEGKDSKGVVPAGVTPSKYGL		X-14-a	YAQAAGAAVPAAADDILWDVGAKVSM					X-11-b	YFASKASNVFGGVFLTNNMQTHDCAAYI		X-8-d	PVHAHAHARAQAPADIHFP		X-8-b	YGGTNKKATPPAAPATKWKAEYCGY
			X-10-l	WEGKSNTGAARAGTPSKYGL		X-14-b	YATARAAVPAAADDILWDVGAKVSM					X-12-a	YFASKASNVFKDVFLTNAMDMQTHDCAAYI		X-8-e	PVHWKAPAQPPAQPPANINFP		X-8-c	YGGTNKQAAAVPGTKWKAEYCGY
			X-11-a	WEGKDSKGVVQAGANHSKYGL		X-14-c	YAQAAAAAAAAAVNNDILWDVGAKVSM					X-13-a	YFASQASNVFKDVFLTNAMDMQKDDCAAYI		X-9-a	PVYYFAARAQLPALPGAAANINFP		X-8-d	YGGTNKKATPPAAAVPATKWKAEYCGY
			X-12-a	WEGKDSKGVVQAGANHSKYGL		X-14-d	YAQAAGAAAPAAANINFPVWDVGAKVSM					X-13-b	YFASQASNVFKDVFLTTPMQKDDCAAYI		X-9-b	PVYYFAARAQLPAQPAANINFP		X-9-a	YGGTNKKATPPAAPTKWKAGYCGY
			X-13-a	WEGKDSQGKAPAAGANHSKYGL		X-14-e	YAQAAGAAAAAAVNNDILWDVGAKVSM					X-13-c	YFASQASNVFQGVFLTTPMQKDDCAAYI		X-9-c	PVYYFAAGVPPGAAANINFP		X-9-b	YGGTNKKATPPAAPTKWKAEYCGY
			X-13-b	WEGKDSQGKAPAGANHSKYGL								X-13-d	YFASQASNVFQGVFLNMAMTAHDCAAYI		X-9-d	PVYYFAARARPPAPANINFP		X-9-c	YGGTNKQAAPTKWKAGYCGY
			X-13-c	WEGKSNTGAPAAGANHSKYGL								X-13-e	YFASQASNVFQGVFLTDTTPMQKDDCAAYI		X-9-e	PVYYFAAGVPALPGAAANINFP		X-9-d	YGGTNKKNDAAPAAPAAPTKWKAEYCGY
			X-14-a	WEGKSNTGNVPAGVTPSKYGL								X-14-a*	YFASQASNVFQGVFLNMAMTAHDCAAYI		X-9-f	PVYYFAARALAANINFP		X-10-a	YGGTNKKNDAAPAAPAAPTKWKAEYCGY
			X-14-b	WEGKSNTGAARAGVTPSKYGL								X-14-b	YFASKASNVFEGVFLNMAMTAHDCAAYI		X-9-g	PVHWKALARAQLPALPGAAANINFP		X-10-b	YGGTNKKAAPAAVPGAAALTKWKAEYCGY
			X-14-c	WEGKDSKGVVQAGANHSKYGL								X-14-c	YFASKASNVFQGVFLNMAMTAHDCAAYI		X-9-h	PVYYFAAQAPAAANIHFP		X-10-c	YGGTNKKNDAAPAAPTKWKAEYCGY
			X-14-d	WEGKSNTGAPAAGVTPSKYGL								X-14-d	YFASQASNVFEGVFLNMAMTAHDCAAYI		X-9-i	PVYYFAARAQPPANINFP		X-10-d	YGGTNKKNDAAPTKWKAEYCGY
			X-14-e	WEGKPNGNVPAGVTPSKYGL								X-14-f	YFASKASNVFKDVFLTNAMTAHDCAAYI		X-9-j	PVYYFAARAGAAANINFP		X-10-e	YGGTNKKNDAAPAAPATKWKAEYCGY
												X-14-g	YCASQASNVFQGVFLNMAMTAHDCAAYI		X-10-a	PVYYFAAQAPAAANIHFP		X-10-f	YGGTNKKNDAAPATKWKAEYCGY
												X-14-h	YVASQASNVFQGVFLNMAMTAHDCAAYI		X-10-b	PVYYFAAQAQAAGADIHFP		X-10-g	YGGTNKKNDAAPAAPAAPATKWKAEYCGY
															X-10-c	PVHYKVLKAHARAPADIHFP		X-10-h	YGGTNKKNDAAPGAVPATKWKAEYCGY
															X-10-d	PVYYFAAPAQPPANIHFP		X-10-i	YGGTKKKNDAAPAAPAAPTKWKAEYCGY
															X-10-e	PVYYFAARAQLPAAANIHFP		X-11-a	YGGTNKKNDAAPATKWKAEYCGY
															X-10-f	PVYYFAAQAQPPANIHFP		X-12-a	YGGTNKKNDAPATKWKAEYCGY
															X-10-g	PVYYFAAQAAGAAANIHFP		X-12-b	YGGTKKKNDAPATKWKAEYCGY
															X-11-a	PVHWKALAPARVDIYFP		X-13-a	YGGTNKKAAAAAPAPGTKWKAGYCGY
															X-11-b	PVHWKALAPANDIYFP		X-13-b	YGGTNKKAAAAAPAPATKWKAEYCGY
															X-11-c	PVHWNAFTQARALPGAPANDIYFP		X-13-c	YGGTNKKNDAAAAPAPGTKWKAGYCGY
															X-12-a	PVYYFAARAGAAVPAPANINFP		X-13-d	YGGTNKKATPPAAPAPATKWKAEYCGY
															X-12-b	PVYYFAARAGAAVPAPANIHFP		X-13-e	YGGTNKKNDAAAAAPAPGTKWKAGYCGY
															X-13-a	PVHAQARALAAGVPPAAAVNFP		X-13-f	YGGTNKKATPPAAAAAPAPGTKWKAGYCGY
															X-13-b	PVHARARAGAAVPAAAAVNFP		X-14-a	YGGTNKKAAAAAPAPATKWKAEYCGY
															X-13-c	PVHAQARALAAAVNFP		X-14-b	YGGTNKKAAALTKWKAEYCGY
															X-13-d	PVHWKARALAAGVPPAAAVNFP		X-14-c	YGGTNKQAAAAAPAPATKWKAEYCGY
															X-13-e	PVYYFAARAQLPAAAAVNFP		X-14-d	YGGTNKKNDAAAAPAPATKWKAEYCGY
															X-13-f	PVHWNAFTQARALPGAPVPAINFP		X-14-e	YGGTNKKNDAAPAAAPAPATKWKAEYCGY
															X-13-g	PVHWKALARARPPAPPAAAVNFP		X-14-f	YGGTNKKAAAAVPATKWKAEYCGY
															X-13-h	PVHAQAAGAAAGVPALPGAAVNFP
															X-13-i	PVHWNAFTQARALPGAPVPAIYFP
															X-13-j	PVHWKALAAGVPPAAAVNFP
															X-14-a	PVHAQAAGAAAGAGVDINFP
															X-14-b	PVHAQARALAAGAGVDINFP
															X-14-c	PVHAQARAAAAAGAGVDINFP
															X-14-d	PVHARAVPPARVDINFP
															X-14-e	PVHAQAAGAAARAGVDINFP
															X-14-f	PVYYFAARAAAAAGAGVDINFP
															X-14-g	PVYYFAARALPGAPVPAIYFP
